# Supplementary material for: The Role of Primary Cilia in Modulating the Luteinization Process of Ovarian Granulosa Cells in Mice
Source: Int J Mol Sci. 2025 Feb 27;26(5):2138. doi: 10.3390/ijms26052138 (PMC11900466; doi:10.3390/ijms26052138)
Supplement: Supplementary file 1 [file ijms-26-02138-s001.zip]

Archive with 1 entries (1 files):
- ijms-3450870-supplementary.pdf
